# Supplementary material for: Systematics of the Osteocephalus buckleyi species complex (Anura, Hylidae) from Ecuador and Peru
Source: Zookeys. 2012 Oct 18;(229):1–52. doi: 10.3897/zookeys.229.3580 (PMC3494004; doi:10.3897/zookeys.229.3580)
Supplement: XML Treatment for Osteocephalus vilmae [file zookeys.229.3580-treatment3.xml]

<!DOCTYPE tp:taxon-treatment
  PUBLIC "-//TaxonX//DTD Taxonomic Treatment Publishing DTD v0 20100105//EN" "tax-treatment-NSO.dtd">
<tp:taxon-treatment xmlns:tp="http://www.plazi.org/taxpub"><tp:treatment-meta><mixed-citation publication-type="journal"><person-group><name><surname>Ron</surname><given-names>Santiago R.</given-names></name><name><surname>Venegas</surname><given-names>Pablo J.</given-names></name><name><surname>Toral</surname><given-names>Eduardo</given-names></name><name><surname>Morley Read</surname><given-names/></name><name><surname>Diego A. Ortiz</surname><given-names/></name><name><surname>Manzano</surname><given-names>Andrea L.</given-names></name></person-group><article-title>Systematics of the 
                    <italic>Osteocephalus</italic> 
                    <italic>buckleyi</italic> species complex (Anura, Hylidae) from Ecuador and Peru
                </article-title><source>Zookeys</source><day>18</day><month>10</month><year>2012</year><volume>2012</volume><issue>229</issue><fpage>1</fpage><lpage>52</lpage><pub-id pub-id-type="doi">10.3897/zookeys.229.3580</pub-id></mixed-citation></tp:treatment-meta><tp:nomenclature><tp:taxon-name>
                            <tp:taxon-name-part taxon-name-part-type="genus">Osteocephalus</tp:taxon-name-part>
                            <tp:taxon-name-part taxon-name-part-type="species">vilmae</tp:taxon-name-part>
                        <object-id xmlns:xlink="http://www.w3.org/1999/xlink" xlink:type="simple">urn:lsid:zoobank.org:act:681AAC6A-8710-4276-AA79-BD1F5C58C1DC</object-id>
								<object-id xmlns:xlink="http://www.w3.org/1999/xlink" xlink:type="simple">http://species-id.net/wiki/Osteocephalus_vilmae</object-id>
								</tp:taxon-name><tp:taxon-status xmlns:xlink="http://www.w3.org/1999/xlink" xlink:type="simple">sp. n.</tp:taxon-status></tp:nomenclature><tp:treatment-sec sec-type="Holotype"><title>Holotype.</title><p>(<xref ref-type="fig" rid="F13">Figs 13</xref> and <xref ref-type="fig" rid="F15">15</xref>) CORBIDI 04773, adult male from Peru, Region Loreto, Provincia Datem del Marañón, Pampa Hermosa (<named-content xmlns:xlink="http://www.w3.org/1999/xlink" content-type="dwc:verbatimCoordinates" xlink:type="simple">3.0650°S, 75.8264°W</named-content>), 200 m above sea level, collected by V. Duran on 28 March 2008.
                        </p></tp:treatment-sec><tp:treatment-sec sec-type="Paratypes"><title>Paratypes.</title><p>Five adult males: Ecuador: Provincia de Orellana: Pompeya-Iro road, km 80, Río Beye, QCAZ 51205, collected by E. Toral, I. G. Tapia, T. Camacho, and S. <!--PageBreak-->R. Ron on 31 May 2011; Provincia Pastaza: Nuevo Corrientes, 250 m above sea level, QCAZ 14947, collected by F. Villamarín on August 2000. Peru: Provincia Datem del Marañón: Andoas (<named-content xmlns:xlink="http://www.w3.org/1999/xlink" content-type="dwc:verbatimCoordinates" xlink:type="simple">2.6516°S, 76.5137°W</named-content>), 151 m above sea level, CORBIDI 01086,<!--PageBreak--> collected by A. Delgado on September 2008; Jibarito (<named-content xmlns:xlink="http://www.w3.org/1999/xlink" content-type="dwc:verbatimCoordinates" xlink:type="simple">2.7356°S, 76.0318°W</named-content>), 197 m above sea level, CORBIDI 06469, collected by A. Delgado on 14 July; Capihuari Norte (<named-content xmlns:xlink="http://www.w3.org/1999/xlink" content-type="dwc:verbatimCoordinates" xlink:type="simple">2.6642°S, 76.5012°W</named-content>), 270 m above sea level, CORBIDI 05031, collected by J. C. Chaparro on March 2008.
                        </p></tp:treatment-sec><tp:treatment-sec sec-type="Diagnosis"><title>Diagnosis.</title><p>Throughout this section, coloration refers to preserved specimens unless otherwise noted. <italic><tp:taxon-name>Osteocephalus vilmae</tp:taxon-name></italic> is a medium-sized species of <italic><tp:taxon-name>Osteocephalus</tp:taxon-name></italic> having the following combination of characters in males (females are unknown): (1) maximum SVL in males 55.77 mm (<italic>n =</italic> 6); (2) skin on dorsum bearing few scattered to abundant tubercles; (3) skin on flanks areolate with big flattened warts; (4) hand webbing formula varying from I basal II basal III2<sup>–</sup>—2IV to I basal II1<sup>2</sup>/<sub>3</sub>—2<sup>2</sup>/<sub>3</sub>III2<sup>2</sup>/<sub>3</sub>—2½IV; foot webbing formula varying from I1—1½II1—2<sup>–</sup>III1<sup>–</sup>—2IV2<sup>–</sup>—1<sup>–</sup>V to I1<sup>+</sup>—2 II1—2III1<sup>+</sup>—2<sup>+</sup>IV2—1<sup>+</sup>V (<xref ref-type="fig" rid="F16">Fig. 16</xref>); (5) dorsum varying from light brown with dark brown marks to light gray with dark brown marks; (6) venter varying from light gray to tan with lighter dots and/or dark brown blotches; (7) cream suborbital mark present, clear labial stripe absent; (8) flanks cream with darker reticulations and dark marks; (9) dermal roofing bones of the skull weakly exostosed; (10) in life, bones green; (11) in life, iris light cream to dirty cream with irregular reticulations; (12) paired vocal sacs small, located laterally, behind jaw articulation, (13) juveniles unknown; (14) larvae unknown.
                        </p><p><italic><tp:taxon-name>Osteocephalus vilmae</tp:taxon-name></italic> is most similar to <italic><tp:taxon-name>Osteocephalus buckleyi</tp:taxon-name></italic> and <italic><tp:taxon-name>Osteocephalus cannatellai</tp:taxon-name></italic>. Itdiffers from <italic><tp:taxon-name>Osteocephalus buckleyi</tp:taxon-name></italic> in having (1) scattered and weakly keratinized dorsal tubercles (abundant and keratinized in <italic><tp:taxon-name>Osteocephalus buckleyi</tp:taxon-name></italic>), (2) larger size (<italic><tp:taxon-name>Osteocephalus vilmae</tp:taxon-name></italic> mean male SVL = 55.77, SD = 3.17, <italic>n =</italic> 5; <italic><tp:taxon-name>Osteocephalus buckleyi</tp:taxon-name></italic> mean male SVL = 41.12, SD = 2.49, <italic>n =</italic> 24; differences are significant: <italic>t</italic> = 6.50, <italic>P</italic> &lt; 0.001; <xref ref-type="fig" rid="F5">Fig. 5</xref>), and (3) more extensive and conspicuous areolate area on flanks (from axillary region to groin, with big flattened warts, in <italic><tp:taxon-name>Osteocephalus vilmae</tp:taxon-name></italic>; restricted to anterior one half of flank in <italic><tp:taxon-name>Osteocephalus buckleyi</tp:taxon-name></italic>). The range of genetic distances (uncorrected <italic>p</italic> for gen 12S) between <italic><tp:taxon-name>Osteocephalus vilmae</tp:taxon-name></italic> and <italic><tp:taxon-name>Osteocephalus buckleyi</tp:taxon-name></italic> is 0.9 to 1.6%. Both species are sympatric at km 80 Pompeya-Iro road indicating the existence of reproductive barriers between them.
                        </p><p><italic><tp:taxon-name>Osteocephalus vilmae</tp:taxon-name></italic> differs from <italic><tp:taxon-name>Osteocephalus cannatellai</tp:taxon-name></italic> in having a larger tympanum (~1/4 of head length in <italic><tp:taxon-name>Osteocephalus vilmae</tp:taxon-name></italic> vs. ~1/5 in <italic><tp:taxon-name>Osteocephalus cannatellai</tp:taxon-name></italic>), and areolate flanks with big flattened warts (areolate with small flattened warts in <italic><tp:taxon-name>Osteocephalus cannatellai</tp:taxon-name></italic>). Mitochondrial DNA sequences show that <italic><tp:taxon-name>Osteocephalus vilmae</tp:taxon-name></italic> and <italic><tp:taxon-name>Osteocephalus cannatellai</tp:taxon-name></italic> are not sister species (<xref ref-type="fig" rid="F1">Fig. 1</xref>). <italic><tp:taxon-name>Osteocephalus vilmae</tp:taxon-name></italic> differs from <italic><tp:taxon-name>Osteocephalus cabrerai</tp:taxon-name></italic> in (1) lacking prominent tubercles on the lower jaw, (2) having smooth outer edge of Finger IV (outer edge with fringe in <italic><tp:taxon-name>Osteocephalus cabrerai</tp:taxon-name></italic>), (3) having less webbing in the hands (in <italic><tp:taxon-name>Osteocephalus vilmae</tp:taxon-name></italic> webbing reaches two thirds of the distance between the ultimate and penultimate tubercle of Finger IV, in <italic><tp:taxon-name>Osteocephalus cabrerai</tp:taxon-name></italic> it reaches the proximal border of the ultimate tubercle; <xref ref-type="fig" rid="F12">Figs 12</xref> and <xref ref-type="fig" rid="F16">16</xref>), and (4) low to indistinct tubercles in the tarsus (prominent in <italic><tp:taxon-name>Osteocephalus cabrerai</tp:taxon-name></italic>).
                        </p><p>A cream to bronze iris with black reticulations distinguishes <italic><tp:taxon-name>Osteocephalus vilmae</tp:taxon-name></italic> from <italic><tp:taxon-name>Osteocephalus deridens</tp:taxon-name></italic>, <italic><tp:taxon-name>Osteocephalus oophagus</tp:taxon-name></italic>, <italic><tp:taxon-name>Osteocephalus planiceps</tp:taxon-name></italic>, and <italic><tp:taxon-name>Osteocephalus taurinus</tp:taxon-name></italic> which have bronze to golden irises with black lines radiating from the pupil; iris coloration also differs from <italic><tp:taxon-name>Osteocephalus carri</tp:taxon-name></italic>, <italic><tp:taxon-name>Osteocephalus festae</tp:taxon-name></italic>, <italic><tp:taxon-name>Osteocephalus heyeri</tp:taxon-name></italic>, <italic><tp:taxon-name>Osteocephalus subtilis</tp:taxon-name></italic>, and <italic><tp:taxon-name>Osteocephalus verruciger</tp:taxon-name></italic> which have predominantly dark irises, and from <italic><tp:taxon-name>Osteocephalus leoniae</tp:taxon-name></italic> which have a bicolor iris (<xref ref-type="bibr" rid="B24">Jungfer 2010</xref>; <xref ref-type="bibr" rid="B27">Jungfer and Lehr 2001</xref>; <xref ref-type="bibr" rid="B31">Lynch 2002</xref>). <!--PageBreak--><italic><tp:taxon-name>Osteocephalus vilmae</tp:taxon-name></italic> is larger than <italic><tp:taxon-name>Osteocephalus exophthalmus</tp:taxon-name></italic> (maximum male SVL in <italic><tp:taxon-name>Osteocephalus vilmae</tp:taxon-name></italic> 55.77 mm, <italic>n =</italic> 5; in <italic><tp:taxon-name>Osteocephalus exophthalmus</tp:taxon-name></italic> 32.7 mm, <italic>n =</italic> 3; <xref ref-type="bibr" rid="B56">Smith and Noonan 2001</xref>) and <italic><tp:taxon-name>Osteocephalus fuscifacies</tp:taxon-name></italic> (maximum SVL = 44.17, <italic>n =</italic> 21). Skin texture in the flanks distinguishes <italic><tp:taxon-name>Osteocephalus vilmae</tp:taxon-name></italic> (coarsely areolate) from <italic><tp:taxon-name>Osteocephalus mutabor</tp:taxon-name></italic> and <italic><tp:taxon-name>Osteocephalus yasuni</tp:taxon-name></italic> (smooth). <italic><tp:taxon-name>Osteocephalus inframaculatus</tp:taxon-name></italic> differs from <italic><tp:taxon-name>Osteocephalus vilmae</tp:taxon-name></italic> in coloration of the ventral surfaces of hindlimbs (bold brown blotches in <italic><tp:taxon-name>Osteocephalus inframaculatus</tp:taxon-name></italic> are absent in <italic><tp:taxon-name>Osteocephalus vilmae</tp:taxon-name></italic>; <xref ref-type="bibr" rid="B24">Jungfer 2010</xref>).
                        </p></tp:treatment-sec><tp:treatment-sec sec-type="Description"><title>Description of holotype.</title><p>Adult male, 51.85 mm SVL, head length 18.9, head width 19.0, eye diameter 6.8, tympanum diameter 4.9, femur length 28.0, tibia length 28.7, foot length 22.1. Head narrower than body, nearly as wide as long; snout truncate in lateral and dorsal views; distance from nostril to eye longer than diameter of eye; canthus rostralis distinct and straight; loreal region concave; internarial area depressed; nostrils moderately protuberant, directed laterally; interorbital area flat, lateral margins of frontoparietals distinct through skin; eye large, strongly protuberant; tympanic membrane clearly evident, slightly wider than high, about two thirds of eye length, separated from eye by ca. 85% of its diameter; tympanic annulus distinct except dorsally where it is covered by supratympanic fold; posterior end of supratympanic fold reaches mid arm insertion. Arm slender, axillary membrane present, reaching one third of arm length; three small low tubercles present along ventrolateral edge of forearm; relative length of fingers I&lt;II&lt;IV&lt;III; fingers bearing large, oval discs, that of third finger about three fourths of tympanum diameter; subarticular tubercles prominent, round to ovoid, bifid<!--PageBreak--> in distal subarticular tubercle of Finger IV; supernumerary tubercles present; palmar tubercle small, elongated; prepollical tubercle large, flat, elliptical; prepollex enlarged; large dark keratinous nuptial excrescences covering inner surface of prepollex almost reaching the proximal border of disk of thumb; webbing basal between fingers I and II; webbing formula of fingers I basal II1½—2½III2+—2IV. Medium sized to small tubercles on tibiotarsal articulation; scattered low tubercles on tarsus, more abundant on outer edge; small tubercles scattered along ventrolateral edge of foot; toes bearing discs slightly wider than long, smaller than those of fingers; relative length of toes I&lt;II&lt;V&lt;III&lt;IV; outer metatarsal tubercle ill defined, small, round; inner metatarsal tubercle large, ovoid; subarticular tubercles single, round, protuberant; supernumerary tubercles restricted to the soles; webbing formula of toes I1—2<sup>–</sup>II1—2III1—2IV2—1<sup>–</sup>V. Skin on dorsum, head, and dorsal surfaces of limbs shagreen, with scattered tubercles; minute keratinized conical tubercles present on the eyelids and dorsal surface of head; skin on flanks areolate with big flattened warts; skin on venter coarsely granular; skin on ventral surfaces of head and thighs granular, that on shanks smooth. Cloacal opening directed posteriorly at upper level of thighs; short simple cloacal sheath covering cloacal opening; round tubercles below vent; two distinct white tubercles ventrolateral to vent. Tongue cordiform, widely attached to floor of mouth; dentigerous processes of the vomers angular, adjacent medially, posteromedial to choanae, bearing 9 and 6 (left/right) vomerine teeth; choanae trapezoidal, oblique; vocal slits short and curved posteroventral to the angle of snout at the base of tongue; vocal sac barely distinct above the arm and below the ear.
                        </p><p><italic>Color of holotype in preservative</italic>. Dorsum brown with a single diffuse interorbital mark; dorsal surfaces of forearms brown with diffuse brown bands; dorsal surfaces of hindlimbs brown with diffuse dark brown marks on shanks and feet. Venter dirty cream with light brown spots, more abundant on posterior half of the body; ventral surfaces of hindlimbs and forelimbs dirty cream without marks but with distinct white tubercles on forearms; outer half of ventral surfaces of forearms dark brown; sides of head light brown with oblique white bar from posteroventral border of orbit to border of jaw, below tympanum; vertical diffuse brown bar below eye, anterior to white bar; area behind white bar and eye dark brown including periphery of tympanum; flanks dirty cream, areolate region with brown reticulation. Iris silver with a brown mid-horizontal line and thin black reticulations.
                        </p><p><italic>Color of holotype in life</italic>. Based on digital photograph (<xref ref-type="fig" rid="F15">Fig. 15</xref>). Dorsum pale brown without marks; canthal region pale brown with diffuse pale green subocular mark and dark stripe along the posterior half of upper lip; tympanum pink; flanks light green without marks; dorsal surfaces of thighs and tarsus pale brown with greenish brown transversal bands, forearms greenish brown; tibia pale brown without marks; anterior and posterior surfaces of thighs, concealed surfaces of tibia, and metatarsus pale blue. Venter dirty cream with light brown spots, more abundant on posterior half of the body; ventral surfaces of hindlimbs and forelimbs dirty cream. Iris dirty cream with brown transversal midline and black reticulations.
                        </p></tp:treatment-sec><tp:treatment-sec sec-type="Etymology"><title>Etymology.</title><p>The specific name is a patronym for Vilma Duran, in recognition of her continued work and efforts toward the improvement of the herpetological collection of CORBIDI and also for collecting the holotype and tissue of this new species.</p></tp:treatment-sec><tp:treatment-sec sec-type="Variation"><title>Variation.</title><p>Dorsal and ventral coloration of preserved specimens is shown in <xref ref-type="fig" rid="F17">Figure 17</xref>. Dorsal background coloration varies from light brown to brown; irregular dark brown or dark gray marks are always present (<xref ref-type="fig" rid="F17">Fig. 17</xref>). Flanks are always cream to grayish cream. Two specimens have a cream middorsal line from the tip of the snout to the vent (CORBIDI 06469, QCAZ 51205). The prominence of the tubercles can decrease in preserved specimens: when collected, CORBIDI 01086 had large conspicuous dorsal tubercle, in preservative tubercles are barely noticeable.
                        </p><p>Ventral surfaces of preserved specimens (<xref ref-type="fig" rid="F17">Fig. 17</xref>) vary from cream to vanilla. In most specimens, there are dark brown spots, more distinct posteriorly or in the throat (e.g., CORBIDI 06469); ventrally, limbs vary from dirty cream to light brown; all specimens have small white tubercles in the external edge of the forearm. The vent region is gray to brown with dark brown flecks or dots. Flanks are cream to gray, areolate, with dark brown reticulations, dots, and blotches along the entire flank or restricted to the posterior half (e.g. CORBIDI 05031).
                        </p><p>Head shape is truncate in dorsal view and truncate in lateral view. Lateral head coloration varies from light brown with dark mottling (CORBIDI 01086) to grayish white with dark brown canthus rostralis and preocular stripes (CORBIDI 05031). All specimens have a white to cream subocular mark. The tympanic annulus is concealed dorsally and has lighter color than the background. The distal subarticular tubercle on Finger IV is bifid in all specimens.</p><p>Adult morphometric data are summarized in <xref ref-type="table" rid="T3">Table 3</xref>.In the examined series, the largest male has a SVL of 55.77 mm; mean male SVL = 50.74 mm (<italic>n =</italic> 6, SD = 3.17).
                        </p></tp:treatment-sec><tp:treatment-sec sec-type="Color in life"><title>Color in life.</title><p>Based on a digital photograph of adult male CORBIDI 01086: dorsum light brown with irregular dark brown and light green marks; canthal region greenish brown with white subocular mark and dark brown band along posterior half of upper lip; tympanum pink contrasting with dark brown tympanic annulus; flanks light green with dark brown reticulation anteriorly and few irregular dark brown blotches posteriorly; dorsal surfaces of thighs, shanks and forelimbs brown with dark brown transversal bands; posterior surfaces of thighs light green; venter white speckled with light brown blotches; iris light cream with brown mid-horizontal line and fine black reticulations.</p></tp:treatment-sec><tp:treatment-sec sec-type="Distribution"><title>Distribution and ecology.</title><p><italic><tp:taxon-name>Osteocephalus vilmae</tp:taxon-name></italic> is know from seven localities in the Peruvian and Ecuadorian Amazon basin (northern Loreto region), four at Río Corrientes (Jibarito, Nuevo Corrientes, Pampa Hermosa, and Shiviyacu), two near Rio Pastaza in the border Ecuador-Peru (Andoas and Capahuari Norte) and one at Provincia de Orellana, Pompeya-Iro road (<xref ref-type="fig" rid="F2">Fig. 2</xref>). The elevations of these localities are between 150 to 270 m above sea level. Maximum airline distance between localities is 158 km. The Peruvian localities are dominated by <italic>Terra Firme</italic> forest. Specimens collected in Capahuari Norte were found in a stream surrounded by a mixture of primary and secondary forest. In Jibarito, Pampa Hermosa, and Shiviyacu the frogs were found in primary forest in a swamp close to a stream. All specimens were next to the streams, perching on tree branches 100 to 200 cm above the ground. <italic><tp:taxon-name>Osteocephalus vilmae</tp:taxon-name></italic> occurssympatrically with <italic><tp:taxon-name>Osteocephalus buckleyi</tp:taxon-name></italic> at km 80 Pompeya-Iro road. At the Peruvian localities it co-occurs with <italic><tp:taxon-name>Osteocephalus mutabor</tp:taxon-name></italic> and <italic><tp:taxon-name>Osteocephalus planiceps</tp:taxon-name></italic>.<!--PageBreak-->
                        </p><table-wrap position="float" orientation="portrait" id="T3"><label>Table 3.</label><caption><p> Descriptive statistics for morphometric measurements of species of the <italic><tp:taxon-name>Osteocephalus buckleyi </tp:taxon-name></italic>complex. Mean ± SD is given with range below. Bold figures are averages for individuals of all populations. Abbreviations are: SVL = snout-vent length; FOOT = foot length; HL = head length; HW = head width; ED = eye diameter; TD = tympanum diameter; TL = tibia length; FL = femur length. All measurements are in mm.</p></caption><table><tbody><tr><td rowspan="1" colspan="1"/><td rowspan="1" colspan="1"><bold>SVL</bold>
                                </td><td rowspan="1" colspan="1"><bold>FOOT</bold>
                                </td><td rowspan="1" colspan="1"><bold>HL</bold>
                                </td><td rowspan="1" colspan="1"><bold>HW</bold>
                                </td><td rowspan="1" colspan="1"><bold>ED</bold>
                                </td><td rowspan="1" colspan="1"><bold>TD</bold>
                                </td><td rowspan="1" colspan="1"><bold>TL</bold>
                                </td><td rowspan="1" colspan="1"><bold>FL</bold>
                                </td></tr><tr><td rowspan="1" colspan="1"><bold><italic><tp:taxon-name>Osteocephalus cabrerai</tp:taxon-name></italic></bold>Males (<italic>n = </italic>7)
                                </td><td rowspan="1" colspan="1">42.54 ± 2.51(39.66–45.72)
                        </td><td rowspan="1" colspan="1">17.46 ± 0.92(16.15–18.57)
                        </td><td rowspan="1" colspan="1">15.33 ±0.73(14.33–16.29)
                        </td><td rowspan="1" colspan="1">14.86 ± 0.73(14.11–15.66)
                        </td><td rowspan="1" colspan="1">4.11 ± 0.38(3.54–4.56)
                        </td><td rowspan="1" colspan="1">3.4 ± 0.34(3–3.9)</td><td rowspan="1" colspan="1">23.62 ± 1.04(22.37–25.14)
                        </td><td rowspan="1" colspan="1">21.93 ± 1.11(20.09–22.9)
                        </td></tr><tr><td rowspan="1" colspan="1"><bold><italic><tp:taxon-name>Osteocephalus cannatellai</tp:taxon-name></italic></bold>Males (<italic>n = </italic>33)
                                </td><td rowspan="1" colspan="1"><bold>46.84 ± 4.31(38.46–57.21)</bold>
                                </td><td rowspan="1" colspan="1"><bold>19.68 ± 2.05(15.96–24.30)</bold>
                                </td><td rowspan="1" colspan="1"><bold>16.27 ± 1.48(13.86–19.10)</bold>
                                </td><td rowspan="1" colspan="1"><bold>15.12 ± 1.94(11.39–19.80)</bold>
                                </td><td rowspan="1" colspan="1"><bold>5.14 ± 1.65(4.24–6.40)</bold>
                                </td><td rowspan="1" colspan="1"><bold>3.22 ± 0.48(2.16–4.21)</bold>
                                </td><td rowspan="1" colspan="1"><bold>25.83 ± 2.47(20.68–31.45)</bold>
                                </td><td rowspan="1" colspan="1"><bold>23.40 ± 2.52(18.87–29.0)</bold>
                                </td></tr><tr><td rowspan="1" colspan="1">Females (<italic>n = </italic>3)
                                </td><td rowspan="1" colspan="1">66.55 ±5.44(62.64–72.77)</td><td rowspan="1" colspan="1">28.31 ± 2.69(26.12–31.32)
                        </td><td rowspan="1" colspan="1">21.68 ± 1.25(20.76–23.11)
                        </td><td rowspan="1" colspan="1">18.36 ± 1.59(17.3–20.2)
                        </td><td rowspan="1" colspan="1">5.86 ± 0.43(5.42–6.28)
                        </td><td rowspan="1" colspan="1">3.85 ± 0.16(3.7–4.02)
                        </td><td rowspan="1" colspan="1">37.15 ± 3.25(34.17–40.62)
                        </td><td rowspan="1" colspan="1">34.64 ±2.19(32.89–37.11)
                        </td></tr><tr><td rowspan="1" colspan="1">BobonazaMales (<italic>n = </italic>2)
                                </td><td rowspan="1" colspan="1">44.79 ± 2.72(42.86–46.72)</td><td rowspan="1" colspan="1">18.55 ± 0.80(17.98–19.12)
                        </td><td rowspan="1" colspan="1">15.34 ± 1.39(14.36–16.33)
                        </td><td rowspan="1" colspan="1">12.85 ± 0.45(12.53–13.17)
                        </td><td rowspan="1" colspan="1">4.94 ± 0.12(4.85–5.03)
                        </td><td rowspan="1" colspan="1">2.91 ± 0.18(2.78–3.04)</td><td rowspan="1" colspan="1">4.82 ± 1.64(23.66–25.98)
                        </td><td rowspan="1" colspan="1">21.34 ± 0.69(20.85–21.83)
                        </td></tr><tr><td rowspan="1" colspan="1">PomonaMales (<italic>n = </italic>3)
                                </td><td rowspan="1" colspan="1">49.65 ± 5.54(43.67–54.61)</td><td rowspan="1" colspan="1">21.06 ± 2.69(18.5–23.88)
                        </td><td rowspan="1" colspan="1">17.66 ± 1.72(15.27–18.31)
                        </td><td rowspan="1" colspan="1">14.29 ± 1.41(12.66–15.23)</td><td rowspan="1" colspan="1">5.02 ± 0.68(4.44–5.78)
                        </td><td rowspan="1" colspan="1">3.21 ± 0.36(2.83–3.56)
                        </td><td rowspan="1" colspan="1">26.08 ± 2.98(23.52–29.36)
                        </td><td rowspan="1" colspan="1">24.21 ±2.86(21.52–27.22)
                        </td></tr><tr><td rowspan="1" colspan="1">YawiMales (<italic>n = </italic>5)
                                </td><td rowspan="1" colspan="1">41.86 ± 2.91(38.46–45.46)
                        </td><td rowspan="1" colspan="1">17.11 ± 0.78(15.96–18.1)
                        </td><td rowspan="1" colspan="1">14.65 ± 0.95(13.86–16.24)
                        </td><td rowspan="1" colspan="1">12.53 ± 0.98(11.39–13.67)
                        </td><td rowspan="1" colspan="1">4.61 ± 0.42(4.24–5.34)</td><td rowspan="1" colspan="1">2.92 ± 0.47(2.16–3.48)
                        </td><td rowspan="1" colspan="1">22.41 ± 1.21(20.68–23.77)
                        </td><td rowspan="1" colspan="1">20.22 ± 1.05(18.87–21.69)
                        </td></tr><tr><td rowspan="1" colspan="1">Female (<italic>n = </italic>1)
                                </td><td rowspan="1" colspan="1">64.25</td><td rowspan="1" colspan="1">27.5</td><td rowspan="1" colspan="1">20.76</td><td rowspan="1" colspan="1">17.58</td><td rowspan="1" colspan="1">5.42</td><td rowspan="1" colspan="1">3.7</td><td rowspan="1" colspan="1">36.66</td><td rowspan="1" colspan="1">32.89</td></tr><tr><td rowspan="1" colspan="1">ZanjarajunoMales (<italic>n = </italic>2)
                                </td><td rowspan="1" colspan="1">50.07 ± 0.96(49.39–50.75)
                        </td><td rowspan="1" colspan="1">21.46 ± 1.34(20.51–22.41)</td><td rowspan="1" colspan="1">17.73 ± 0.07(17.68–17.79)
                        </td><td rowspan="1" colspan="1">14.15 ± 0.16(14.03–14.27)
                        </td><td rowspan="1" colspan="1">5.07 ± 0.09(5.01–5.14)
                        </td><td rowspan="1" colspan="1">3.24 ± 0.16(3.13–3.36)
                        </td><td rowspan="1" colspan="1">28.17 ± 2.24(26.59–29.76)
                        </td><td rowspan="1" colspan="1">24.75 ± 1.36(23.79–25.75)
                        </td></tr><tr><td rowspan="1" colspan="1">Female (<italic>n = </italic>1)
                                </td><td rowspan="1" colspan="1">72.77</td><td rowspan="1" colspan="1">31.32</td><td rowspan="1" colspan="1">23.11</td><td rowspan="1" colspan="1">20.2</td><td rowspan="1" colspan="1">6.28</td><td rowspan="1" colspan="1">4.02</td><td rowspan="1" colspan="1">40.62</td><td rowspan="1" colspan="1">37.11</td></tr><tr><td rowspan="1" colspan="1"><bold><italic><tp:taxon-name>Osteocephalus buckleyi</tp:taxon-name></italic></bold>Males (<italic>n = </italic>14)
                                </td><td rowspan="1" colspan="1">41.34 ± 2.41(38.01–45.25)
                        </td><td rowspan="1" colspan="1">16.42 ± 1.07(14.51–18.34)
                        </td><td rowspan="1" colspan="1">14.46 ± 0.74(13.05–15.82)
                        </td><td rowspan="1" colspan="1">12.49 ± 1.26(10.84–15.35)
                        </td><td rowspan="1" colspan="1">4.26 ± 0.30(3.76–4.84)
                        </td><td rowspan="1" colspan="1">3.51 ± 0.19(3.20–3.88)
                        </td><td rowspan="1" colspan="1">22.05 ± 1.21(20.07–24.24)
                        </td><td rowspan="1" colspan="1">20.14 ± 1.20(17.76–22.37)
                        </td></tr><tr><td rowspan="1" colspan="1">Females (<italic>n = </italic>2)
                                </td><td rowspan="1" colspan="1">45.68 ± 7.44(40.42–50.95)</td><td rowspan="1" colspan="1">18.06 ± 1.52(16.99–19.14)
                        </td><td rowspan="1" colspan="1">16.08 ± 2(14.67–17.5)
                        </td><td rowspan="1" colspan="1">13.47 ± 1.49(12.42–14.53)
                        </td><td rowspan="1" colspan="1">4.69 ± 0.53(4.32–5.07)
                        </td><td rowspan="1" colspan="1">3.66 ± 0.2(3.52–3.81)
                        </td><td rowspan="1" colspan="1">25.14 ± 3.63(22.57–27.71)
                        </td><td rowspan="1" colspan="1">23.49 ± 2.8(21.51–25.47)
                        </td></tr><tr><td rowspan="1" colspan="1"><bold><italic><tp:taxon-name>Osteocephalus germani</tp:taxon-name></italic></bold>Males (<italic>n = </italic>2 )
                                </td><td rowspan="1" colspan="1">41.26–41.45</td><td rowspan="1" colspan="1">17.97–18.17</td><td rowspan="1" colspan="1">12.79–12.99</td><td rowspan="1" colspan="1">14.23–14.82</td><td rowspan="1" colspan="1">4.51–5.23</td><td rowspan="1" colspan="1">3.79–3.99</td><td rowspan="1" colspan="1">23.10–23.50</td><td rowspan="1" colspan="1">22.30–22.70</td></tr><tr><td rowspan="1" colspan="1">Females (<italic>n = </italic>2)
                                </td><td rowspan="1" colspan="1">49.16–50.76</td><td rowspan="1" colspan="1">21.00–22.10</td><td rowspan="1" colspan="1">13.67–15.00</td><td rowspan="1" colspan="1">17.23–17.67</td><td rowspan="1" colspan="1">5.10–5.35</td><td rowspan="1" colspan="1">3.80–4.17</td><td rowspan="1" colspan="1">26.80–27.70</td><td rowspan="1" colspan="1">25.00–27.00</td></tr><tr><td rowspan="1" colspan="1"><bold><italic><tp:taxon-name>Osteocephalus vilmae</tp:taxon-name></italic></bold>Males (<italic>n = </italic>6)
                                </td><td rowspan="1" colspan="1">50.74 ± 3.17(48.23–55.77)
                        </td><td rowspan="1" colspan="1">21.06 ± 1.16(19.61–22.11)
                        </td><td rowspan="1" colspan="1">16.78 ± 1.32(14.90–18.09)
                        </td><td rowspan="1" colspan="1">18.03 ± 1.13(16.46–19.22)
                        </td><td rowspan="1" colspan="1">6.092 ± 0.62(5.27–6.80)
                        </td><td rowspan="1" colspan="1">4.43 ± 0.29(4.10–4.90)
                        </td><td rowspan="1" colspan="1">27.90 ± 0.64(27.00–28.70)</td><td rowspan="1" colspan="1">25.93 ± 1.50(24.20–28.00)
                        </td></tr></tbody></table></table-wrap><table-wrap position="float" orientation="portrait" id="T4"><label>Table 4.</label><caption><p> Descriptive statistics for call parameters of <italic><tp:taxon-name>Osteocephalus buckleyi</tp:taxon-name></italic> and <italic><tp:taxon-name>Osteocephalus cannatellai</tp:taxon-name></italic> sp. n. Mean ± SD is given with range below. The calls ofboth species have an obligatory first component consistent of a rattle-like note. <italic><tp:taxon-name>Osteocephalus cannatellai</tp:taxon-name></italic> has a facultative second component consistent of one to three quack notes. Sample sizes are number of males. Temporal characters are shown in seconds; spectral characters in Hertz.</p></caption><table><tbody><tr><th rowspan="2" colspan="1"/><th rowspan="1" colspan="3"><italic><tp:taxon-name>Osteocephalus cannatellai</tp:taxon-name></italic>
                                </th><th rowspan="1" colspan="1"><italic><tp:taxon-name>Osteocephalus buckleyi</tp:taxon-name></italic>
                                </th></tr><tr><td rowspan="1" colspan="1">Combined(n = 5)</td><td rowspan="1" colspan="1">Río Piraña(n = 1)</td><td rowspan="1" colspan="1">Río Pucayacu(n = 4)</td><td rowspan="1" colspan="1">Jatun Sacha(n = 2)</td></tr><tr><td rowspan="1" colspan="1">Duration of first component note</td><td rowspan="1" colspan="1">0.425 ± 0.053(0.356–0.489)</td><td rowspan="1" colspan="1">0.356</td><td rowspan="1" colspan="1">0.442 ± 0.042(0.389–0.489)</td><td rowspan="1" colspan="1">0.059 ± 0.004(0.056–0.063)</td></tr><tr><td rowspan="1" colspan="1">Call Rate </td><td rowspan="1" colspan="1">0.3066 ± 0.113(0.208–0.454)</td><td rowspan="1" colspan="1">0.454</td><td rowspan="1" colspan="1">0.269 ± 0.090(0.208–0.402)</td><td rowspan="1" colspan="1">1.524 ± 0.151(1.417–1.631)</td></tr><tr><td rowspan="1" colspan="1">First component interval </td><td rowspan="1" colspan="1">4.114 ± 1.722(2.142–6.004)</td><td rowspan="1" colspan="1">2.142</td><td rowspan="1" colspan="1">4.607 ± 1.528(2.568–6.004)</td><td rowspan="1" colspan="1">0.725 ± 0.140(0.625–0.824)</td></tr><tr><td rowspan="1" colspan="1">Dominant Frequency</td><td rowspan="1" colspan="1">1049.54 ± 247.18(771.6–1412.6)</td><td rowspan="1" colspan="1">771.616</td><td rowspan="1" colspan="1">1119.02 ± 221.99(765.68–1472.26)</td><td rowspan="1" colspan="1">745.66 ± 0.87(745.04–746.28)</td></tr><tr><td rowspan="1" colspan="1">Number of pulses</td><td rowspan="1" colspan="1">12.213 ± 1.585(9.8–14.2)</td><td rowspan="1" colspan="1">12</td><td rowspan="1" colspan="1">12.266 ± 1.825(9.8–14.2)</td><td rowspan="1" colspan="1">3.328 ± 0.181(3.2–3.457)</td></tr><tr><td rowspan="1" colspan="1">Pulse rate</td><td rowspan="1" colspan="1">28.932 ± 4.095(23.847–34.016)</td><td rowspan="1" colspan="1">33.661</td><td rowspan="1" colspan="1">27.749 ± 3.610(22.004–33.495)</td><td rowspan="1" colspan="1">55.833 ± 1.565(41.772–69.893)</td></tr><tr><td rowspan="1" colspan="1">Duration of second component</td><td rowspan="1" colspan="1">0.307 ± 0.106(0.216–0.488)</td><td rowspan="1" colspan="1">0.216</td><td rowspan="1" colspan="1">0.329 ± 0.108(0.25–0.488)</td><td rowspan="1" colspan="1">NA</td></tr><tr><td rowspan="1" colspan="1">Duration of second component note</td><td rowspan="1" colspan="1">0.032 ± 0.004(0.027–0.037)</td><td rowspan="1" colspan="1">0.027</td><td rowspan="1" colspan="1">0.033 ± 0.004(0.027–0.037)</td><td rowspan="1" colspan="1">NA</td></tr><tr><td rowspan="1" colspan="1">Number of second component notes</td><td rowspan="1" colspan="1">0.866 ± 0.339(0.445–1.287)</td><td rowspan="1" colspan="1">1</td><td rowspan="1" colspan="1">0.832 ± 0.381(0.225–1.439)</td><td rowspan="1" colspan="1">NA</td></tr><tr><td rowspan="1" colspan="1">Quack rate</td><td rowspan="1" colspan="1">0.140 ± 0.026(0.108–0.177)</td><td rowspan="1" colspan="1">0.108</td><td rowspan="1" colspan="1">0.148 ± 0.022(0.125–0.177)</td><td rowspan="1" colspan="1">NA</td></tr></tbody></table></table-wrap><fig id="F16" position="float" orientation="portrait"><label>Figure 16.</label><caption><p>Ventral views of left hand and foot of <italic><tp:taxon-name>Osteocephalus vilmae</tp:taxon-name></italic> and <italic><tp:taxon-name>Osteocephalus germani</tp:taxon-name></italic>. <bold>A</bold> <italic><tp:taxon-name>Osteocephalus vilmae</tp:taxon-name></italic> (Jibarito, Peru, SVL = 48.31 mm, CORBIDI 06469), and <bold>B</bold> <italic><tp:taxon-name>Osteocephalus germani</tp:taxon-name></italic> (Comunidad Nativa Poyentimari, Peru, SVL = 49.00 mm, COBIDI 08284).</p></caption><graphic xmlns:xlink="http://www.w3.org/1999/xlink" xlink:href="ZooKeys-229-001-g016.jpg" position="float" orientation="portrait" xlink:type="simple"/></fig><fig id="F17" position="float" orientation="portrait"><label>Figure 17.</label><caption><p>Adult male <italic><tp:taxon-name>Osteocephalus vilmae</tp:taxon-name></italic> showing variation in dorsal and ventral coloration of preserved specimens. Upper row, from left to right: CORBIDI 5031, CORBIDI 6469, CORBIDI 1086, CORBIDI 4773 (holotype), Peru, Región Loreto, Provincia Datem del Marañón, Jibarito, Capihuari Norte, Andoas, Pampa Hermosa.</p></caption><graphic xmlns:xlink="http://www.w3.org/1999/xlink" xlink:href="ZooKeys-229-001-g017.jpg" position="float" orientation="portrait" xlink:type="simple"/></fig></tp:treatment-sec><tp:treatment-sec><!--Section generated to contain objects referenced in tp:taxon-treatment.--><fig id="F13" position="float" orientation="portrait"><label>Figure 13.</label><caption><p>Lateral view of the head of the holotypes of <italic><tp:taxon-name>Osteocephalus germani</tp:taxon-name></italic> (above CORBIDI 05462) and <italic><tp:taxon-name>Osteocephalus vilmae</tp:taxon-name></italic> (below CORBIDI 04773).</p></caption><graphic xmlns:xlink="http://www.w3.org/1999/xlink" xlink:href="ZooKeys-229-001-g013.jpg" position="float" orientation="portrait" xlink:type="simple"/></fig><fig id="F15" position="float" orientation="portrait"><label>Figure 15.</label><caption><p>Dorsolateral, frontal, and ventral views of <italic><tp:taxon-name>Osteocephalus</tp:taxon-name></italic>. <bold>A, C</bold> <italic><tp:taxon-name>Osteocephalus germani</tp:taxon-name></italic>, CORBIDI 05505, adult female, SVL = 49.16 mm, Pongo de Mainique, Peru <bold>B, D</bold> <italic><tp:taxon-name>Osteocephalus germani</tp:taxon-name></italic>, CORBIDI 08284, adult female, SVL = 49.00 mm, Comunidad Nativa Poyentimari, Peru <bold>E–F</bold> <italic><tp:taxon-name>Osteocephalus vilmae</tp:taxon-name></italic> CORBIDI 04773 (holotype), adult male, SVL = 51.85 mm, Pampa Hermosa, Peru <bold>G</bold> <italic><tp:taxon-name>Osteocephalus verruciger</tp:taxon-name></italic>, QCAZ 41115, adult male, 52.37 mm, Pacto Sumaco, Ecuador <bold>H</bold> <italic><tp:taxon-name>Osteocephalus festae</tp:taxon-name></italic>, QCAZ 39801, adult female, SVL = 51.54 mm, Río Napinaza, Ecuador. Photographs <bold>A–D</bold> by G. Chavez, and <bold>E–F</bold> by V. Durán.</p></caption><graphic xmlns:xlink="http://www.w3.org/1999/xlink" xlink:href="ZooKeys-229-001-g015.jpg" position="float" orientation="portrait" xlink:type="simple"/></fig><fig id="F5" position="float" orientation="portrait"><label>Figure 5.</label><caption><p>Boxplots for snout-vent length (SVL; left) and the ratio tympanum diameter/snout-vent length (TD/SVL; right). The line in the middle of the box represents the median, and the lower and upper ends of the box are the 25% and 75% quartiles respectively. Each individual is shown with a symbol; the cross in <italic><tp:taxon-name>Osteocephalus buckleyi</tp:taxon-name></italic> represents the lectotype. Letters correspond to those of clades on Figure 1.</p></caption><graphic xmlns:xlink="http://www.w3.org/1999/xlink" xlink:href="ZooKeys-229-001-g005.jpg" position="float" orientation="portrait" xlink:type="simple"/></fig><fig id="F1" position="float" orientation="portrait"><label>Figure 1.</label><caption><p>Bayesian consensus phylogram depicting relationships within <italic><tp:taxon-name>Osteocephalus</tp:taxon-name></italic>. Phylogram derived from analysis of 4170 bp of mitochondrial (gene fragments <italic>12S</italic>, <italic>16S</italic>, <italic>ND1</italic>, <italic>CO1</italic>, control region) and nuclear DNA (POM-C). Museum catalog no. (or, if unavailable, GenBank accession no.) and locality are shown for each sample. Posterior probabilities resulting from Bayesian Markov chain Monte Carlo searches appear above branches. An asterisk represents a value of 1 and red branches represent values &lt; 0.95. Outgroup species (<italic><tp:taxon-name>Trachycephalus jordani</tp:taxon-name></italic> and T. <italic>typhonius</italic>)are not shown. Abbreviations are: <bold>BO</bold> Bolivia, <bold>BR</bold> Brazil, <bold>CO</bold> Colombia, <bold>EC</bold> Ecuador, <bold>FG</bold> French Guiana, <bold>PE</bold> Peru, <bold>VE</bold> Venezuela.</p></caption><graphic xmlns:xlink="http://www.w3.org/1999/xlink" xlink:href="ZooKeys-229-001-g001.jpg" position="float" orientation="portrait" xlink:type="simple"/></fig><fig id="F12" position="float" orientation="portrait"><label>Figure 12.</label><caption><p>Ventral views of the left hand and foot of <italic><tp:taxon-name>Osteocephalus</tp:taxon-name></italic>. <bold>A</bold> <italic><tp:taxon-name>Osteocephalus buckleyi</tp:taxon-name></italic> (Tarangaro, Ecuador, SVL = 39.8 mm, QCAZ 39191) <bold>B</bold> <italic><tp:taxon-name>Osteocephalus cannatellai</tp:taxon-name></italic> (Zanjarajuno, Ecuador, SVL = 45.32 mm, QCAZ 45907)and <bold>C</bold> <italic><tp:taxon-name>Osteocephalus cabrerai</tp:taxon-name></italic> (Cuyabeno, Ecuador, SVL = 41.62 mm, EPN-H 7204). Hand and foot are shown at the same scale. </p></caption><graphic xmlns:xlink="http://www.w3.org/1999/xlink" xlink:href="ZooKeys-229-001-g012.jpg" position="float" orientation="portrait" xlink:type="simple"/></fig><fig id="F2" position="float" orientation="portrait"><label>Figure 2.</label><caption><p>Records of <italic><tp:taxon-name>Osteocephalus cannatellai</tp:taxon-name></italic>, <italic><tp:taxon-name>Osteocephalus festae</tp:taxon-name></italic>, <italic><tp:taxon-name>Osteocephalus mutabor</tp:taxon-name></italic>, <italic><tp:taxon-name>Osteocephalus verruciger</tp:taxon-name></italic>, and <italic><tp:taxon-name>Osteocephalus vilmae</tp:taxon-name></italic>. <italic><tp:taxon-name>Osteocephalus cannatellai</tp:taxon-name></italic>, circles; <italic><tp:taxon-name>Osteocephalus festae</tp:taxon-name></italic>, diamonds; <italic><tp:taxon-name>Osteocephalus mutabor</tp:taxon-name></italic>, squares; <italic><tp:taxon-name>Osteocephalus verruciger</tp:taxon-name></italic>, crosses; and <italic><tp:taxon-name>Osteocephalus vilmae</tp:taxon-name></italic>, triangles. Locality data from the literature (<xref ref-type="bibr" rid="B12">Duellman and Mendelson 1995</xref>; <xref ref-type="bibr" rid="B24">Jungfer 2010</xref>; <xref ref-type="bibr" rid="B42">Peracca 1904</xref>; <xref ref-type="bibr" rid="B47">Ron et al. 2010</xref>) and specimens deposited at Museo de Zoología of Pontificia Universidad Católica del Ecuador, the Herpetology Collection, Escuela Politécnica Nacional, and Centro de Ornitología y Biodiversidad CORBIDI.</p></caption><graphic xmlns:xlink="http://www.w3.org/1999/xlink" xlink:href="ZooKeys-229-001-g002.jpg" position="float" orientation="portrait" xlink:type="simple"/></fig></tp:treatment-sec><ref-list><ref id="B24"><mixed-citation xmlns:xlink="http://www.w3.org/1999/xlink" xlink:type="simple"><person-group><name name-style="western"><surname>Jungfer</surname><given-names>KH</given-names></name></person-group> (<year>2010</year>)<article-title> The taxonomic status of some spiny-backed treefrogs, genus <italic>Osteocephalus</italic> (Amphibia: Anura: Hylidae).</article-title><source>Zootaxa </source><volume>2407</volume>: <fpage>28</fpage>-<lpage>50</lpage>.</mixed-citation></ref><ref id="B27"><mixed-citation xmlns:xlink="http://www.w3.org/1999/xlink" xlink:type="simple"><person-group><name name-style="western"><surname>Jungfer</surname><given-names>KH</given-names></name><name name-style="western"><surname>Lehr</surname><given-names>E</given-names></name></person-group> (<year>2001</year>)<article-title> A new species of <italic>Osteocephalus</italic> with bicoloured iris from Pozuzo (Peru: Departamento de Pasco) (Amphibia: Anura: Hylidae).</article-title><source>Zoologische Abhandlungen Staatliches Museum für Tierkunde Dresden </source><volume>19</volume>: <fpage>321</fpage>-<lpage>329</lpage>.</mixed-citation></ref><ref id="B31"><mixed-citation xmlns:xlink="http://www.w3.org/1999/xlink" xlink:type="simple"><person-group><name name-style="western"><surname>Lynch</surname><given-names>JD</given-names></name></person-group> (<year>2002</year>)<article-title> A new species of the genus <italic>Osteocephalus</italic> (Hylidae: Anura) from the Western Amazon.</article-title><source>Revista de la Academia Colombiana de Ciencias Exactas, Físicas, y Naturales</source><volume>26</volume>: <fpage>289</fpage>–<lpage>292</lpage>.</mixed-citation></ref><ref id="B56"><mixed-citation xmlns:xlink="http://www.w3.org/1999/xlink" xlink:type="simple"><person-group><name name-style="western"><surname>Smith</surname><given-names>EN</given-names></name><name name-style="western"><surname>Noonan</surname><given-names>BP</given-names></name></person-group> (<year>2001</year>)<article-title> A new species of <italic>Osteocephalus</italic> (Anura: Hylidae) from Guyana.</article-title><source>Revista de Biologia Tropical </source><volume>49</volume>: <fpage>347</fpage>-<lpage>357</lpage>.</mixed-citation></ref><ref id="B12"><mixed-citation xmlns:xlink="http://www.w3.org/1999/xlink" xlink:type="simple"><person-group><name name-style="western"><surname>Duellman</surname><given-names>WE</given-names></name><name name-style="western"><surname>Mendelson</surname><given-names>JR</given-names></name></person-group> (<year>1995</year>)<article-title> Amphibians and reptiles from nortern Departamento Loreto, Peru: taxonomy and biogeography.</article-title><source>University of Kansas Science Bulletin </source><volume>55</volume>: <fpage>329</fpage>-<lpage>376</lpage>.</mixed-citation></ref><ref id="B42"><mixed-citation xmlns:xlink="http://www.w3.org/1999/xlink" xlink:type="simple"><person-group><name name-style="western"><surname>Peracca</surname><given-names>MG</given-names></name></person-group> (<year>1904</year>)<article-title> Viaggio del Dr. Enrico Festa nell’Ecuador e regioni vicine.</article-title><source>Bollettino dei Musei di Zoologia ed Anatomia comparata, Università di Torino </source><volume>465</volume>: <fpage>1</fpage>-<lpage>41</lpage>.</mixed-citation></ref><ref id="B47"><mixed-citation xmlns:xlink="http://www.w3.org/1999/xlink" xlink:type="simple"><person-group><name name-style="western"><surname>Ron</surname><given-names>SR</given-names></name><name name-style="western"><surname>Toral</surname><given-names>E</given-names></name><name name-style="western"><surname>Venegas</surname><given-names>PJ</given-names></name><name name-style="western"><surname>Barnes</surname><given-names>CW</given-names></name></person-group> (<year>2010</year>)<article-title> Taxonomic revision and phylogenetic position of <italic>Osteocephalus festae</italic> (Anura: Hylidae) with description of its larva.</article-title><source>ZooKeys </source><volume>70</volume>: <fpage>67</fpage>-<lpage>92</lpage>. doi: <ext-link ext-link-type="uri" xlink:href="http://dx.doi.org/10.3897/zookeys.70.765" xlink:type="simple">10.3897/zookeys.70.765</ext-link></mixed-citation></ref></ref-list></tp:taxon-treatment>
